# Supplementary material for: Evidence-Based Nutrition Interventions Improved Adolescents’ Knowledge and Behaviors in Indonesia
Source: Nutrients. 2022 Apr 21;14(9):1717. doi: 10.3390/nu14091717 (PMC9102904; doi:10.3390/nu14091717)
Supplement: Supplementary file 1 [file nutrients-14-01717-s001.zip]

Archive with 1 entries (1 files):
- nutrients-1635064-supplementary.pdf
